# Supplementary material for: Hand Hygiene during the Early Neonatal Period: A Mixed-Methods Observational Study in Healthcare Facilities and Households in Rural Cambodia
Source: Int J Environ Res Public Health. 2021 Apr 21;18(9):4416. doi: 10.3390/ijerph18094416 (PMC8122667; doi:10.3390/ijerph18094416)
Supplement: Supplementary file 1 [file ijerph-18-04416-s001.zip]

Archive with 1 entries (1 files):
- ijerph-1170257-supplementary.pdf
